# Supplementary material for: Characterization of the Ghd8 Flowering Time Gene in a Mini-Core Collection of Miscanthus sinensis
Source: Genes (Basel). 2021 Feb 19;12(2):288. doi: 10.3390/genes12020288 (PMC7922028; doi:10.3390/genes12020288)
Supplement: Supplementary file 1 [file genes-12-00288-s001.zip]

Archive with 8 entries (7 files):
- Supplementary Material Guo et al 2021/
- __MACOSX/._Supplementary Material Guo et al 2021
- Supplementary Material Guo et al 2021/Supplementary Material Ghd8.pdf
- __MACOSX/Supplementary Material Guo et al 2021/._Supplementary Material Ghd8.pdf
- Supplementary Material Guo et al 2021/.DS_Store
- __MACOSX/Supplementary Material Guo et al 2021/._.DS_Store
- Supplementary Material Guo et al 2021/Supplementary Table S1. A summary of polymorphic sites of MsiGhd8 in 12 Miscanthus sinensis.xlsx
- __MACOSX/Supplementary Material Guo et al 2021/._Supplementary Table S1. A summary of polymorphic sites of MsiGhd8 in 12 Miscanthus sinensis.xlsx
