# Supplementary material for: Characterization of the Ghd8 Flowering Time Gene in a Mini-Core Collection of Miscanthus sinensis
Source: Genes (Basel). 2021 Feb 19;12(2):288. doi: 10.3390/genes12020288 (PMC7922028; doi:10.3390/genes12020288)
Supplement: Supplementary file 1 [file genes-12-00288-s001.zip › Supplementary Material Guo et al 2021/Supplementary Table S1. A summary of polymorphic sites of MsiGhd8 in 12 Miscanthus sinensis.xlsx]

## Sheet: Table S1-a  
Table S1-a: A summary of polymorphic sites in MsiGhd8A alleles from 12 Miscanthus sinensis
Polymorphic Sites(SNVs/instertions)	SNV1	SNV2	SNV3	SNV4	SNV5	SNV6	SNV7	SNV8	SNV9	SNV10	SNV11	SNV12	SNV13	SNV14	SNV15	SNV16	SNV17	SNV18	SNV19	SNV20	SNV21	SNV22	SNV23	SNV24	SNV25	SNV26	SNV27	SNV28	SNV29	SNV30	SNV31	SNV32	Insertion	Protein Types
Position(bp)	33	48	54	80	95	96	98	105	114	145	153	221	261	279	282	359	387	408	439	489	495	516	521	544	545	568	584	586	597	633	776	792	806
Ref(Misin13G040800)	C	G	C	A	C	G	C	C	C	G	C	C	A	G	C	A	C	G	G	C	T	G	C	G	C	A	G	G	C	A	C	G	—
A.A Substitution	—	—	—	D27G	A32E	—	A33V	—	—	G49R	—	S74F	—	—	—	D120G	—	—	V148I	H163Q	—	—	A174V	A182P	P182Q	S190R	G195A	A196T	—	—	A259G	—	—/Q
Teshio-MsiGhd8AFunc1	C	G	C	A	C	G	C	C	C	G	C	C	G	G	C	A	C	G	G	C	T	G	C	C	C	C	G	G	C	A	G	A	—	A1
Teshio-MsiGhd8AFunc2	C	G	C	A	C	G	C	C	A	G	C	C	G	G	C	G	C	G	G	C	T	G	C	C	C	C	C	G	C	A	C	A	AGC	A2
Sugadaira-MsiGhd8AFunc1	C	T	C	G	C	G	C	C	C	G	C	T	G	G	C	A	C	G	G	C	T	G	C	C	C	C	G	G	C	A	C	A	—	A3
Sugadaira-MsiGhd8AFunc2	C	G	C	A	C	G	T	C	C	G	C	C	G	G	C	A	C	G	G	C	T	G	C	G	C	C	G	G	C	A	C	A	AGC	A4
Miyazaki-MsiGhd8AFunc1	C	G	C	A	C	G	C	C	C	G	C	C	G	G	C	A	C	G	G	C	T	G	C	C	C	C	G	A	C	A	C	A	—	A5
Miyazaki-MsiGhd8AFunc2	C	G	C	G	A	G	C	C	C	G	C	C	G	G	C	A	C	G	G	C	T	G	C	C	C	C	G	G	C	A	G	A	—	A6
PMS-436-MsiGhd8AFunc1	C	T	C	G	C	G	C	C	C	G	C	T	G	G	C	A	C	G	G	C	T	G	C	C	C	C	G	G	C	A	C	A	—	A3
PMS-436-MsiGhd8AFunc2	G	G	C	G	C	G	C	C	C	G	C	C	G	G	C	A	C	G	G	C	T	G	C	C	C	C	G	G	C	A	C	A	—	A7
PMS-164-MsiGhd8AFunc1	C	G	C	G	C	G	C	C	C	G	C	C	G	G	C	A	C	G	G	C	T	G	C	C	C	C	G	G	C	A	G	A	—	A8
PMS-164-MsiGhd8AFunc2	C	G	C	G	C	G	C	C	C	G	G	C	G	G	C	A	C	G	G	C	T	G	C	C	C	C	G	G	C	A	G	A	—	A8
PMS-306-MsiGhd8AFunc1	C	G	C	G	C	G	C	C	C	G	C	C	G	G	C	A	C	G	G	C	T	G	C	C	C	C	G	G	C	A	G	A	—	A8
PMS-306-MsiGhd8AFunc2	C	G	C	G	C	G	C	A	C	G	C	C	G	G	C	A	C	G	A	C	T	G	C	C	C	C	G	G	C	A	C	G	—	A9
PMS-226-MsiGhd8AFunc1	C	G	G	A	C	T	C	C	C	G	C	C	G	G	C	A	C	G	G	C	T	G	C	C	C	C	G	G	C	A	G	A	—	A1
PMS-226-MsiGhd8AFunc2	C	G	C	G	C	G	C	G	C	G	C	C	G	G	C	A	C	G	G	C	C	A	C	C	C	C	G	G	C	T	C	A	—	A7
Onna-1a-MsiGhd8AFunc1	C	G	G	G	C	G	C	C	C	G	C	C	G	G	C	A	C	G	G	A	T	G	C	C	C	C	G	G	T	A	C	A	—	A10
PMS-359-MsiGhd8AFunc1	C	G	G	A	C	G	C	C	C	G	C	C	A	G	C	A	C	G	G	C	T	G	C	C	C	C	G	G	C	A	C	A	—	A11
PMS-359-MsiGhd8AFunc2	C	G	C	G	C	G	C	C	C	G	C	C	G	G	C	A	C	G	G	C	T	G	C	C	C	C	G	G	C	A	C	A	—	A7
PMS-375-MsiGhd8AFunc1	C	G	G	A	C	G	C	C	C	G	C	C	G	G	C	A	C	G	G	C	T	G	C	C	C	C	G	G	C	A	C	A	—	A11
PMS-382-MsiGhd8AFunc1	C	G	G	A	C	G	C	C	C	G	C	C	G	G	C	A	C	G	G	C	T	G	C	C	C	C	G	G	C	A	C	A	—	A11
PMS-382-MsiGhd8AFunc2	C	G	C	G	C	G	C	G	C	C	C	C	G	G	C	A	C	A	G	C	T	G	T	C	C	C	G	G	C	A	C	A	—	A12
US56-0022-03-MsiGhd8AFunc1	C	G	C	A	C	G	C	C	C	G	C	C	G	G	C	A	C	G	G	C	T	G	C	C	A	C	G	G	C	A	G	A	—	A13
US56-0022-03-MsiGhd8AFunc2	C	G	G	A	C	G	C	C	C	G	G	C	G	T	T	A	T	G	G	C	T	G	C	C	C	C	G	G	C	A	C	A	—	A11
Note: SNVs: single nucleotide variants. Cells with light blue represent SNVs aligned with MsiGhd8A (Misin13G040800) in Miscanthus sinensis v7.1 genome [41]. SNVs located in the domain were highlighted in the red. The A prefix with numbers in the right column were the protein types. Cells with different colors in the right column represent different variant types that occurred in more than one acc…

## Sheet: Table S1-b
Table S1-b: Protein types of MsiGhd8A from 12 Miscanthus sinensis
Polymorphic Sites(SNVs/instertions)	SNV4	SNV5	SNV7	SNV10	SNV12	SNV16	SNV19	SNV20	SNV23	SNV24	SNV25	SNV26	SNV27	SNV28	SNV31	Insertion
Position(bp)	80	95	98	145	221	359	439	489	521	544	545	568	584	586	776	806
Ref(Misin13G040800)	A	C	C	G	C	A	G	C	C	G	C	A	G	G	C	—
A.A Substitution Protein Types	D27G	A32E	A33V	G49R	S74F	D120G	V148I	H163Q	A174V	A182P	P182Q	S190R	G195A	A196T	A259G	—/Q
A1	A	C	C	G	C	A	G	C	C	C	C	C	G	G	G	—
A2	A	C	C	G	C	G	G	C	C	C	C	C	C	G	C	AGC
A3	G	C	C	G	T	A	G	C	C	C	C	C	G	G	C	—
A4	A	C	T	G	C	A	G	C	C	G	C	C	G	G	C	AGC
A5	A	C	C	G	C	A	G	C	C	C	C	C	G	A	C	—
A6	G	A	C	G	C	A	G	C	C	C	C	C	G	G	G	—
A7	G	C	C	G	C	A	G	C	C	C	C	C	G	G	C	—
A8	G	C	C	G	C	A	G	C	C	C	C	C	G	G	G	—
A9	G	C	C	G	C	A	A	C	C	C	C	C	G	G	C	—
A10	G	C	C	G	C	A	G	A	C	C	C	C	G	G	C	—
A11	A	C	C	G	C	A	G	C	C	C	C	C	G	G	C	—
A12	G	C	C	C	C	A	G	C	T	C	C	C	G	G	C	—
A13	A	C	C	G	C	A	G	C	C	C	A	C	G	G	G	—
Note: SNVs: single nucleotide variants. Cells with light blue represent SNVs aligned with MsiGhd8A (Misin13G040800) in Miscanthus sinensis v7.1 genome [41]. SNVs located in the domain were highlighted in the red.

## Sheet: Table S1-c
Table S1-c: A summary of polymorphic sites in MsiGhd8B alleles from 12 Miscanthus sinensis
Polymorphic Sites(SNVs/Instertions)	SNV1	SNV2	SNV3	SNV4	SNV5	Insertion	SNV6	SNV7	SNV8	SNV9	SNV10	SNV11	SNV12	SNV13	SNV14	SNV15	SNV16	SNV17	SNV18	SNV19	SNV20	SNV21	SNV22	SNV23	SNV24	SNV25	SNV26	SNV27	SNV28	SNV29	SNV30	SNV31	SNV32	SNV33	SNV34	SNV35	SNV36	SNV37	SNV38	SNV39	Ptotein Types
Position(bp)	19	50	60	101	120	155	181	212	246	366	441	456	472	478	479	484	497	510	511	516	518	522	525	537	546	552	555	563	590	594	597	623	649	660	661	672	686	699	750	767
Ref(Misin07G127500)	T	T	G	C	C	—	T	T	C	T	A	C	G	G	G	G	C	G	C	C	T	C	C	G	G	C	C	G	C	C	G	G	A	G	G	C	A	G	C	G
A.A Substitution	Y7H	V17A	—	T34M	—	—/G	F61L	M71R	—	—	—	—	G158C	G160R	R160L	G162R	A166V	—	L171F	—	V173A	—	—	—	—	—	—	R188L	A197V	—	—	S208N	S217G	—	A221S	—	K229R	—	D250E	R256T
Teshio-MsiGhd8BFunc3	T	T	G	C	C	—	T	T	C	C	A	C	G	C	G	G	C	G	C	T	C	C	G	G	T	C	C	G	C	C	G	G	A	G	G	C	G	G	C	G	B1
Teshio-MsiGhd8BFunc4	T	T	G	C	C	—	T	T	C	C	A	C	T	C	G	G	C	G	C	C	C	C	G	T	G	C	C	G	C	C	G	G	A	G	G	C	A	A	C	G	B2
Sugadaira-MsiGhd8BFunc3	T	T	G	C	C	—	T	T	C	C	A	C	G	G	G	G	T	G	C	C	C	C	C	G	G	C	C	G	C	C	G	G	A	G	T	C	A	G	C	G	B3
Sugadaira-MsiGhd8BFunc4	T	T	G	C	C	GCG	T	T	C	C	A	C	G	C	G	G	C	G	C	T	C	C	G	G	G	C	C	G	C	C	G	G	A	G	G	C	G	G	C	G	B4
Miyazaki-MsiGhd8BFunc3	C	T	G	C	C	—	T	T	C	C	A	C	G	C	G	G	C	G	C	C	C	C	G	G	G	C	C	G	C	C	G	G	A	G	G	C	G	A	C	G	B5
Miyazaki-MsiGhd8BFunc4	T	T	G	C	C	—	T	T	C	C	A	C	G	C	G	G	C	T	C	C	C	C	C	G	G	C	C	G	C	C	G	G	A	G	T	C	A	G	C	G	B6
PMS-436-MsiGhd8BFunc3	T	T	G	C	C	—	T	T	C	C	A	C	G	C	G	G	C	G	C	C	C	C	C	G	G	C	C	G	C	C	A	A	A	G	G	C	A	G	C	G	B7
PMS-436-MsiGhd8BFunc4	T	T	G	C	C	—	T	T	C	C	A	C	G	C	G	G	C	G	C	C	C	C	C	G	G	C	C	G	C	C	A	G	A	G	G	C	A	G	C	G	B8
PMS-164-MsiGhd8BFunc3	T	T	A	C	C	—	T	T	C	C	A	C	G	C	G	G	C	G	C	C	C	C	C	G	G	C	C	G	C	C	A	G	A	G	G	C	A	G	C	G	B8
PMS-164-MsiGhd8BFunc4	T	T	G	C	C	—	T	T	C	C	A	C	G	C	G	G	C	G	C	C	C	C	C	G	G	C	C	G	C	C	A	G	A	G	G	C	A	G	C	G	B8
PMS-306-MsiGhd8BFunc3	T	T	A	C	C	—	T	T	C	C	A	C	G	C	G	G	C	G	C	C	C	C	C	G	G	C	C	G	C	C	A	G	A	G	G	C	A	G	C	G	B8
PMS-306-MsiGhd8BFunc4	T	T	G	C	C	—	T	T	C	C	A	C	G	C	G	G	C	G	C	C	C	C	C	G	G	C	A	G	C	T	G	G	A	G	G	T	A	G	C	G	B8
PMS-226-MsiGhd8BFunc3	T	T	G	C	C	—	T	T	A	C	A	C	G	C	G	G	C	G	T	C	C	C	G	G	G	C	C	G	C	C	G	G	A	G	G	C	A	A	C	G	B9
PMS-226-MsiGhd8BFunc4	T	T	G	C	C	—	T	G	A	C	A	C	G	C	G	G	C	G	T	C	C	C	G	G	G	C	C	G	C	C	G	G	A	G	G	C	A	A	C	G	B10
Onna-1a-MsiGhd8BFunc2	T	T	G	C	C	—	T	T	C	C	A	C	G	G	G	G	C	G	C	C	C	C	C	G	G	C	C	G	C	C	G	G	A	G	T	C	A	G	C	C	B11
Onna-1a-MsiGhd8BFunc3	T	T	G	C	C	—	T	T	C	C	A	C	G	G	G	G	C	G	C	C	C	C	C	G	G	C	C	G	C	C	G	G	A	G	T	C	A	G	C	G	B12
PMS-359-MsiGhd8BFunc3	T	C	G	C	C	—	T	T	C	C	A	C	G	C	G	C	C	G	C	C	C	C	G	G	G	C	C	G	C	C	G	G	A	G	G	C	G	G	C	G	B13
PMS-359-MsiGhd8BFunc4	T	T	G	C	C	—	T	T	C	C	A	C	G	C	G	G	C	G	C	C	C	C	G	G	G	C	C	G	C	C	G	G	A	G	G	C	A	G	C	G	B8
PMS-375-MsiGhd8BFunc2	T	T	G	C	C	—	T	T	A	C	A	C	G	C	G	G	C	G	T	C	C	C	G	G	G	C	C	G	C	C	G	G	A	G	G	C	A	A	C	G	B9
PMS-375-MsiGhd8BFunc3	T	T	G	C	C	—	T	T	A	C	A	C	G	C	G	G	C	G	T	C	C	C	G	G	G	C	C	G	C	C	G	G	A	G	G	C	A	G	C	G	B9
PMS-382-MsiGhd8BFunc3	T	T	G	C	C	—	T	T	C	C	A	C	G	C	G	G	C	G	C	C	C	C	C	G	G	T	C	G	C	C	G	G	A	G	G	C	G	G	C	G	B1
PMS-382-MsiGhd8BFunc4	T	T	G	C	C	—	T	T	C	C	A	C	G	C	G	G	C	G	C	C	C	C	G	A	G	C	C	G	C	C	G	G	A	G	G	C	G	G	C	G	B1
US56-0022-03-MsiGhd8BFunc3	T	T	G	C	C	—	T	T	C	C	A	C	G	C	T	G	C	G	C	C	C	C	C	G	G	C	C	G	C	C	G	G	A	G	G	C	A	G	C	G	B14
US56-0022-03-MsiGhd8BFunc4	T	T	G	T	T	—	C	T	C	C	C	A	G	C	G	G	C	G	C	C	C	T	C	G	G	C	C	T	T	C	G	G	G	A	G	C	A	G	G	G	B15
Note: SNVs: single nucleotide variants. Cell with light blue represent SNVs aligned with MsiGhd8B (Misin07G127500) in Miscanthus sinensis v7.1 genome [41]. SNVs located in the domain were highlighted in the red. The B prefix with numbers in the right column were the protein types. Cells with different colors in the right column represent different variant types that occurred in more than one acce…

## Sheet: Table S1-d
Table S1-d: Protein types of MsiGhd8B from 12 Miscanthus sinensis
Polymorphic Sites(SNVs/Insertions)	SNV1	SNV2	SNV4	Insertion	SNV6	SNV7	SNV12	SNV13	SNV14	SNV15	SNV16	SNV18	SNV20	SNV27	SNV28	SNV31	SNV32	SNV34	SNV36	SNV38	SNV39
Position(bp)	19	50	101	155	181	212	472	478	479	484	497	511	518	563	590	623	649	661	686	750	767
Ref(Misin07G127500)	T	T	C	—	T	T	G	G	G	G	C	C	T	G	C	G	A	G	A	C	G
A.A Substitution Protein Types	Y7H	V17A	T34M	—/G	F61L	M71R	G158C	G160R	R160L	G162R	A166V	L171F	V173A	R188L	A197V	S208N	S217G	A221S	K229R	D250E	R256T
B1	T	T	C	—	T	T	G	C	G	G	C	C	C	G	C	G	A	G	G	C	G
B2	T	T	C	—	T	T	T	C	G	G	C	C	C	G	C	G	A	G	A	C	G
B3	T	T	C	—	T	T	G	G	G	G	T	C	C	G	C	G	A	T	A	C	G
B4	T	T	C	GCG	T	T	G	C	G	G	C	C	C	G	C	G	A	G	G	C	G
B5	C	T	C	—	T	T	G	C	G	G	C	C	C	G	C	G	A	G	G	C	G
B6	T	T	C	—	T	T	G	C	G	G	C	C	C	G	C	G	A	T	A	C	G
B7	T	T	C	—	T	T	G	C	G	G	C	C	C	G	C	A	A	G	A	C	G
B8	T	T	C	—	T	T	G	C	G	G	C	C	C	G	C	G	A	G	A	C	G
B9	T	T	C	—	T	T	G	C	G	G	C	T	C	G	C	G	A	G	A	C	G
B10	T	T	C	—	T	G	G	C	G	G	C	T	C	G	C	G	A	G	A	C	G
B11	T	T	C	—	T	T	G	G	G	G	C	C	C	G	C	G	A	T	A	C	C
B12	T	T	C	—	T	T	G	G	G	G	C	C	C	G	C	G	A	T	A	C	G
B13	T	C	C	—	T	T	G	C	G	C	C	C	C	G	C	G	A	G	G	C	G
B14	T	T	C	—	T	T	G	C	T	G	C	C	C	G	C	G	A	G	A	C	G
B15	T	T	T	—	C	T	G	C	G	G	C	C	C	T	T	G	G	G	A	G	G
Note: SNVs: single nucleotide variants. Cells with light blue represent SNVs aligned with MsiGhd8B (Misin07G127500) in Miscanthus sinensis v7.1 genome [41]. SNVs located in the domain were highlighted in the red.
